# Supplementary material for: Noncoding RNA-Mediated Epigenetic Regulation in Hepatic Stellate Cells of Liver Fibrosis
Source: Noncoding RNA. 2024 Aug 7;10(4):44. doi: 10.3390/ncrna10040044 (PMC11357158; doi:10.3390/ncrna10040044)
Supplement: Supplementary file 1 [file ncrna-10-00044-s001.zip]

Archive with 1 entries (1 files):
- ncrna-3046390-supplementary.pdf
